# Supplementary material for: The complete mitochondrial genome and description of a new cryptic Brazilian species of Metopiellus Raffray (Coleoptera: Staphylinidae: Pselaphinae)
Source: PeerJ. 2023 Jul 27;11:e15697. doi: 10.7717/peerj.15697 (PMC10387231; doi:10.7717/peerj.15697)
Supplement: Supplemental Information 1 [file peerj-11-15697-s001.gb]

LOCUS       Metopiellus_crypticus_ITV10661       14790 bp    DNA     linear   UNA 22-MAR-2023
DEFINITION  Assembly of 2 reads: ITV10661_mitorgan_22, Contig consensus
            sequence.
ACCESSION   urn.local...3y-dlpozip
VERSION     urn.local...3y-dlpozip
KEYWORDS    .
SOURCE      .
  ORGANISM  .
FEATURES             Location/Qualifiers
     tRNA            211..273
                     /standard_name="trnI(gat)"
                     /label="trnI(gat)"
     tRNA            complement(271..333)
                     /standard_name="trnQ(ttg)"
                     /label="trnQ(ttg)"
     tRNA            342..410
                     /standard_name="trnM(cat)"
                     /label="trnM(cat)"
     gene            443..1405
                     /standard_name="nad2"
                     /label="nad2"
     tRNA            1404..1467
                     /standard_name="trnW(tca)"
                     /label="trnW(tca)"
     tRNA            complement(1460..1522)
                     /standard_name="trnC(gca)"
                     /label="trnC(gca)"
     tRNA            complement(1522..1584)
                     /standard_name="trnY(gta)"
                     /label="trnY(gta)"
     gene            1549..3085
                     /standard_name="cox1"
                     /label="cox1"
     tRNA            3117..3178
                     /standard_name="trnL2(taa)"
                     /label="trnL2(taa)"
     gene            3182..3863
                     /standard_name="cox2"
                     /label="cox2"
     tRNA            3865..3932
                     /standard_name="trnK(ctt)"
                     /label="trnK(ctt)"
     tRNA            3947..4010
                     /standard_name="trnD(gtc)"
                     /label="trnD(gtc)"
     gene            4011..4163
                     /standard_name="atp8"
                     /label="atp8"
     gene            4157..4807
                     /standard_name="atp6"
                     /label="atp6"
     gene            4807..5587
                     /standard_name="cox3"
                     /label="cox3"
     tRNA            5588..5650
                     /standard_name="trnG(tcc)"
                     /label="trnG(tcc)"
     gene            5648..5995
                     /standard_name="nad3"
                     /label="nad3"
     tRNA            5994..6045
                     /standard_name="trnA(tgc)"
                     /label="trnA(tgc)"
     tRNA            6044..6103
                     /standard_name="trnR(tcg)"
                     /label="trnR(tcg)"
     tRNA            6102..6164
                     /standard_name="trnN(gtt)"
                     /label="trnN(gtt)"
     tRNA            6162..6216
                     /standard_name="trnS1(tct)"
                     /label="trnS1(tct)"
     tRNA            6216..6277
                     /standard_name="trnE(ttc)"
                     /label="trnE(ttc)"
     tRNA            complement(6276..6337)
                     /standard_name="trnF(gaa)"
                     /label="trnF(gaa)"
     gene            complement(6318..8009)
                     /standard_name="nad5"
                     /label="nad5"
     tRNA            complement(8037..8099)
                     /standard_name="trnH(gtg)"
                     /label="trnH(gtg)"
     gene            complement(8080..9411)
                     /standard_name="nad4"
                     /label="nad4"
     gene            complement(9405..9677)
                     /standard_name="nad4l"
                     /label="nad4l"
     tRNA            9685..9748
                     /standard_name="trnT(tgt)"
                     /label="trnT(tgt)"
     tRNA            complement(9749..9811)
                     /standard_name="trnP(tgg)"
                     /label="trnP(tgg)"
     gene            9814..10266
                     /standard_name="nad6"
                     /label="nad6"
     gene            10287..11396
                     /standard_name="cob"
                     /label="cob"
     tRNA            11397..11460
                     /standard_name="trnS2(tga)"
                     /label="trnS2(tga)"
     gene            complement(11480..12400)
                     /standard_name="nad1"
                     /label="nad1"
     tRNA            complement(12421..12481)
                     /standard_name="trnL1(tag)"
                     /label="trnL1(tag)"
     rRNA            complement(12511..13742)
                     /standard_name="rrnL"
                     /label="rrnL"
     tRNA            complement(13747..13810)
                     /standard_name="trnV(tac)"
                     /label="trnV(tac)"
     rRNA            complement(13806..14552)
                     /standard_name="rrnS"
                     /label="rrnS"
ORIGIN      
        1 attatttata gtctaatttt atttattcat caaatatagt ctttaaatta aatatccctc
       61 aaatttaatt aaagaaattt tttccaatat taaaaaaaaa tgcaaaacta acatttaaaa
      121 tgcaattttt tttttcaatt aatcattcta ttaaatttca tatcataaaa atttaaatta
      181 actatttaat taattattat aaataaaatt aataaagtgt ctgaaaaaaa gaattatttt
      241 gatagaataa aatatgtaaa tttaccttta ttatatttaa taataatatt accttaagat
      301 tcaaaaactt atatacatgt atactcaaat ataatttttt taaaaaaata agctaacaaa
      361 gctaataggt tcatacccta tttataaagg ttaaatcctt ttttttttta ttatattttt
      421 ttataaattt ttatttttta atatattaat catcagaact ttaattacaa tttcatcaaa
      481 ctcatgaata ggaatatgaa taggtttaga aattaattta ttatctatta tccccctaat
      541 aaataatatt aaaaataact ataccgctga atcttcaatt aaatatttca ttattcaaat
      601 catttcttca ttaattattt taataaattt aattttttta ataaaattta ataattttta
      661 tatttttaat aaaataacta atataattat aaattcagcc ttaataataa aaataggaag
      721 agccccattc catttttgat tccccgaaat tattgaaggc ctaaattgaa taaattgttt
      781 tattttatta acatgacaaa aaattagccc atttattctt ttaaattatt tcttgaaaaa
      841 taatatcttt acttttatta ttattacatt aaatatttta attggcggat taattggttt
      901 aaatcaaatt aaattaaaaa aattattaac attttcttca attagtcata ttggatgaat
      961 attaagaatt ttaatattat cagaatcttt atgattattt tatttaataa tttattttat
     1021 tatcataatt aacataattt atttactcaa taaattacaa atttttttca taaatcatta
     1081 tttctttata tcttatttaa taattttttt ttttaattta aattttttta atttaattgg
     1141 aattcctcca tttattggat ttttttcaaa atgatttaca attcaaatac taatttcgta
     1201 taaatgaata tttttagttt attttataat gctatttact ctaatttcat ttttttatta
     1261 ttttcggata ctaattttac ctataaattt aaatttaaat aaaaatttcc taataaatat
     1321 aaaaatcaat ttttttatat tctttataaa cttttttaat ttatttacat ttattttttt
     1381 accaataatt tctagtttaa tttaaggatt taagttataa aaacttttaa tcttcaaaat
     1441 taacaaaaaa aaaattttta agccttaaaa aaatttttta cctttaaatt tgcaatttaa
     1501 aatcattcat gactataaaa ctaataaaag aattttattc attaataaat ttacaattta
     1561 tcacttttta tcagtcattt tattaacaaa tgattatttt ccacgaatca taaaaatatt
     1621 ggaacattat atctaatatt tggaatttga tcaggaataa ttggaatatc attaagaatt
     1681 ttaatccgta tagaattaag aatacctggt tcattaattg gaaatgatca aatttataat
     1741 tctattgtaa ctatacacgc ttttttaata attttttttt taattatacc aataataatt
     1801 ggtggatttg gaaattgatt aattccaata atattaggag ctcctgatat agcttttcct
     1861 cgtcttaata atataagatt ctgattactt cctccttcat taattttatt attaataaga
     1921 agaataattg aaaatggaac aggtacagga tgaacaattt atcctccttt atcatcaaat
     1981 ttaactcata gaagatcttc tatagattta actattttta gattacattt agcaggaatt
     2041 gcttcaattc ttggagcatt aaattttatt tcaactatat taaatatacg attaatacaa
     2101 ataaaaatca attttatatc cttattttcc tgatcaatta taattacagc aattttatta
     2161 attgtttcac taccaatttt agcaggtgca attaccatat tattaataga tcgaaatata
     2221 aatacaactt tttttgatcc tataggagga ggagatccaa ttttattcca acatttattt
     2281 tgattttttg gtcaccctga agtttatatt ttaattttac caggatttgg tttaatttct
     2341 catattatta caaatgaaac aggaaaaaaa gaaacttttg ggtttttaag aataatttat
     2401 gcaataataa caattggttt acttggattt attgtatgag cccatcatat atttactatt
     2461 ggtatagata ttgatactcg tgcttatttt acatcaacaa caataattat tgcaattcca
     2521 acaggaatta aaatttttag atgattaaca actcttcatg gatttcaatt aaattattcc
     2581 ccatcaataa tttgatctat tggatttata ttcttattta caattggtgg attaacagga
     2641 attatcttag ctaattcatc aattgatatt atcttacatg atacatatta tgtagtagcc
     2701 cattttcatt atgtattatc aataggagca attttttcta ttatatcaag atttattcat
     2761 tgatttccta taatatgagg tttaacatta aataaaaatt ttcttttaat tcaattctta
     2821 attatatttt taggagtaaa tttaacattt tttcctcaac atttcttagg tttatctgga
     2881 atacctcgtc gatattcaga ttatcctgat atatttttat catgaaatgt aatttcatca
     2941 ataggatcaa taatttcttt aattagaatt ataatattca tttttattat ttgagaaaga
     3001 ttatcctcct tacgaaataa aatttcaact ctaaatttaa tatccttaga atgataccat
     3061 aaatttccaa ttaaatacca ctcttttatt gaaattccaa tactaattaa aatatatcta
     3121 atatgacaga taaatgtact ggatttaaac cccataaata aatttaattt ttttagaaat
     3181 cataacatga aatactctaa attttcaaaa tagaatctct cctttaatag aacaattaat
     3241 tttttttcac gatcatagaa taaccttatt attaataatt ctacttataa ttttatatat
     3301 tattattatt ttatttaaaa ataaatataa ttttcgattt ttaattaata atcaaataat
     3361 tgaattaatt tgaactattt tacctattat tattttaatt ttaattgcac taccttcatt
     3421 aaatttatta tatttatttg atgaaataaa taatccttta attactatca aagtaattgg
     3481 gcatcaatga tattgatcat atgaatattc tgatttcaaa aatattgaat ttgattcata
     3541 cataatttat aatcaaattg ataattataa tttccgtctt ttagatgtag ataatcattt
     3601 aattattcct tttaatattc aaattcgaat tattattact tcaatagatg taattcattc
     3661 atgaactatc ccatctataa atattaaagt tgatgctatt ccaggacgat taaatcaaac
     3721 gaattttttt attaacaata caggaattta ttttggtcaa tgttcagaaa tttgtggtat
     3781 aaatcatagt tttataccaa ttgtaattga aagagtttcg aaaacctatt ttattaaatg
     3841 aattatctta acttccaata attatattaa gtgtctgaaa aagtaatggt ctcttaaacc
     3901 aatcataata taaataaata tattcttaat aacattttta tatctttaaa aattagtttt
     3961 aaaaaaaact ttagaatgtc aacctaaaat tatatagatt atatttttaa atttttcaaa
     4021 taataccaat aaattgatta tttttattta tttatttctt attaatttat ataatatttt
     4081 atattaatat atattttaat tttttattta acccaaatat tttaaataaa aaatttttat
     4141 tatcaaaaaa atgaaaatga taataagatt atttatttca tttgatcctt caacaaattt
     4201 atttaattta aattgaataa gactattaat ttgattttat ttcattccat taatttattg
     4261 attaaattat tcaaatttta taataatatt taaattaatt ataaatttta tttacaaaga
     4321 atttagtatt atttcaataa ataaaacaaa tcttctatta tctttaagtt tattttttta
     4381 tattatcctt aataatttta taggtttatt cccttatatt tttactaata caagacatat
     4441 aactttaaat tttagattag ctttaaccat atgattttct tttattttat ttaattgaat
     4501 aaattataca aataaaatat tttctcattt aattccaaat aatactccat ttattttaat
     4561 accttttata gtatgtattg aaatcattag aattattatt cgacctttaa ctttaataat
     4621 tcgattaata gcaaatatga tttccggtca tttactttta actttattag gtaatattaa
     4681 attaaatttc atatctttaa taattattcc tattcaaata actttaaata ttttagaatt
     4741 aagaatttca ataattcaag cttatgtttt ttctatttta attaccttat atttaagaga
     4801 aaattaatga taaaaaatca tccttttcat cttgtagatt taagaccttg accaatttta
     4861 attagattca taattataat atcaataatt ggaataatta aatgatttaa attttttaat
     4921 tacaatttaa tattattaag attaattaat attattatta tttcatatca atgatgacga
     4981 gatgtaatcc gagaaagaac ttaccaagga ttacattctt catttgtaat aaataattta
     5041 aaattaggaa taattttatt tattatttca gaattatttt tatttgtttc atttttttga
     5101 atatttttcc atagaagatt aactccttct attgaattag gaataaactg accaccaaaa
     5161 aatattatac catttaatcc aatacaaatt cctttattaa atacattaat tttattaaga
     5221 tcaggatttt cagtaacttg agctcatcaa agaattataa ataataattt taatcaaata
     5281 aaaataagat taataattac aattatactt ggaatttatt ttacattact tcaaattatt
     5341 gaatataaaa tatcttcatt ttcaatttct gattcaattt atggatcctc atttttttta
     5401 ataacaggct tccatggaat ccacgtatta attggatcta tttttctttc tatttgttta
     5461 attcgacatt tattaaatca tttctcttca attcatcatt ttggatttga agcagcaatt
     5521 tgatactgac attttgttga tgtagtatga ttatttttat atatttctat ttactgatga
     5581 ggaaaatatt tatataatat aaatattata tttaatttcc aattaaaaaa tcaataaaat
     5641 tgtataaatt atttatatat acatatttat aatttttctt atctcattat tatgtaattt
     5701 atttccaacc ttactttcaa taaaatcttt aataaaccga gaaaaattaa caccatttga
     5761 atgtggtttt gatccaaaaa attcaatacg tttacctttt tctcttcaat ttttttttat
     5821 tgcattaatt tttttaattt ttgatattga aattactata ttaattcctt taatttattt
     5881 aataaaaaaa attaacttat taatttattt tactataata tgaatttttt tattaatttt
     5941 attaatagga ttatattatg aatgaaaaat tggatcatta aattgattat tttaggataa
     6001 aaatttatat ttgcaatata atactattga tttcaattta tcttattaag aaataaattt
     6061 ataattagtt tcgacctaaa atctgtttta attaacctaa tttaataaaa accaaaaaga
     6121 ggtaaatcat tgttaatgat taaattgaaa atattcttat tgaatttaac aaattaagct
     6181 tctaacttaa taaatagcaa taatgttata aattcattta tataatttaa aaaaaatttt
     6241 atattttcat tataaattta gattcatctt ataaatattt aaagaaaaaa tcatcataat
     6301 atcttcaata ttatacttta acttaagcta tttaaataaa ttataattaa aaaaaaaatt
     6361 caaaataata ttaaaataat aaataaataa aaattattaa taaaaatttt cattaaaaat
     6421 atagaatttt ttttcataaa taaataaaat ttttgtcctc ttattgattc aattcaacca
     6481 tgatctaaat tttcataata ttttattctt aatattaatc aataattaat tctataagaa
     6541 tatataaaat ttaaatttaa actattaaaa ataaaataaa taaacttatt attattaata
     6601 ttataattta aaaaatataa agaaatatta attcctaaaa ttataccaat aattaaaaac
     6661 ataaaagcta ttatttttat tattaatggt aaacaaataa aataaggatt aggcataatt
     6721 aatcatatta ataaacttcc tataataatt atcaaaaaaa ttaataatct tatagatttt
     6781 aatatatttt tattatcatt taaatctata aaaactaaat aatttttatt ataaaaaatt
     6841 aaaaaataaa ttaaacgaaa agaataacaa actgttaatc ctaaagaaat ataatatatt
     6901 ataaaaataa atcaattaga ataatacatt aaataaattt ctaaaattaa ttctttagaa
     6961 taaaatcctg ataaaaatgg aagaccacat aaacataaaa tagaaattaa tataaaaata
     7021 caagttaaag gtataaaata aattaatttt cctatatatc gaatatcttg attattcaaa
     7081 aaattatgaa taattctacc agcacatata aataatgttg atttaaataa agcatgagtt
     7141 aataaatgaa atatagctaa tttatattca taaaaagata aaattcttat aataaaacct
     7201 aattgtctta aagttgaata agcaataatt ttttttaaat catattcaaa atttgcaatt
     7261 attccagcaa taaatatagt aataattcta atgtataata aataatttat tattcaatta
     7321 attaacccta aattaaaacg aattaataaa taaatacctg ctgttactaa agttgatgaa
     7381 tgaactaatg cagaaatagg agtaggagca gctatagcaa ttggtaatca agatgaaaaa
     7441 ggaatttgtg ctctttttgt aaaaactgaa attaaaataa atcttaaaat tactcttata
     7501 attatatcat ttttcatata ttcaatataa aaataaaaat ttcaacttcc aaaattcatt
     7561 attcaaacaa ttgatattaa aataaaaaca tcaccaattc gatttataaa aattgttatt
     7621 attcctgcat ttatagattt aatattctga tagtaaataa ttaaacaaaa tgaaattaat
     7681 cctaatccat ctcatcctaa taaaattcta atcaaattag gtctaataat tattataatt
     7741 atagaaaaaa caaataataa aattaataaa ataaaacgat ttaaattctt atcaatatac
     7801 atatattcat tactataatt aataactata gaagaaatta ataaaacaaa tctcataaat
     7861 aataatgata ttcaatcaaa taaaaatatt ataacaatag aatttgaatt taatgttata
     7921 aaatttaatt caattattaa tgtcaaatca aatcttaaaa aatataatcc taataaaaat
     7981 aaaataactc ttaatattat taaaaaaata taataaatat aacaaattat aaaaattatt
     8041 taatataact ctatatattt gattccacaa atcaatattt tactttaaat taattaaata
     8101 taacaaaaat atttctcttt ttaaaaataa taaatttaaa ggaaatcaat gcaaaaataa
     8161 taataaaaat tmtcgaatct gatttattga acaactaaat atatgaatat tttttccatg
     8221 ttgagaataa gaaaataaat ataaacaata tataattctt aataaagaaa taaataataa
     8281 taataatatt aataaataat ttcatcttac taatctaatt attaataaaa tttctcttaa
     8341 taaatttaaa gaaggtgggg aaccagcatt agaaattaat aataaaaatc atcataaact
     8401 taatctaggt aataaattaa ttaacccttt attaaaataa attcttcgtc taaaaaatcg
     8461 ttcataaact aaatttaata tacaaaataa tcctgatgaa cataaaccat gacctaatat
     8521 tataattaat gaaccaatta aaccaaaata atttaaagtt ataattcctc taattactaa
     8581 tcctatatga ataattgaag aataagcaat tattgacttt atatctgttt gccgaaaaca
     8641 aataaaagaa ataatcaatc ttccaaataa actaataata ataaatacaa aattcaattt
     8701 tattcctaat tttataaaaa ttattataat tcgaattatt ccatatcctc ctaattttaa
     8761 tataattcct gctaatatta tagaaccaaa tacaggagct tcaacatgag cttttggcaa
     8821 ccataaatga attataaata taggtatttt aactaaaaaa attaaaacta aaaacaaata
     8881 aataaaaata ttaaatacat taatattata aattatattt aacattaaac aataaaaatt
     8941 ttcataaata aaaaatactc ttaataatat aggtaaagat ataaacatta tataaaaaaa
     9001 taaataaact ccagcttgta accgttcagg ttgaaatcct caacctaaaa ttataattaa
     9061 tataggaaac aatctaattt caaaaaaaat ataaaaataa aataaattta aagttctaaa
     9121 tacacaaaat aaagataata ataatcttac tattaaaaat aaatatattt gtataaaatt
     9181 ttttttttta attactaaaa ttattaaatt acaaattcaa aataataata ataatattaa
     9241 atatcttaat aaatcaattc caaatatata tcttaaattc aaataaatat tattataaac
     9301 attaattaat aaaaatatga aaaataatat ataataaata tattgtctta atcataatct
     9361 atgaaaatta actataatta ttataataat aaaaaaaata aatcttatca taatatatta
     9421 aatgtcttta aataatcatt tccactagta cgaattaaat atactaaaat agaaagacct
     9481 aaaactcttt cacaaactct tattgataaa aaaattatta atatataaaa ttcataatta
     9541 tatataatta atataaaata taaacttaaa tatatagata aaataataaa ttctaaactt
     9601 aataatatta ttaataaatg tttaaatttt aaacataaac taattaatcc acaaataaat
     9661 ataattaaag aataaattaa cattatttta ataatttaat ttaaaatatt gattttgtaa
     9721 atcaaaaata attttcaatt ttaaaatttc aaagaaaata catcttatca ataatctcca
     9781 aaattaatat tttaatttaa actattcttt gatattttta tattaaattt tttattaatt
     9841 ctatctttat tatttatttt tataaaacat cttatatcta taggattaat tttactatta
     9901 caaactttat taattacatt tattacatct atattattaa attcatcatt tttttcttac
     9961 attttatttt taatttttat tggaggaata ttaattttat ttttatatat aattagaatt
    10021 gcatcaaata taaaatttaa attttccata atttttattt tattaattcc attaatattt
    10081 attatattaa atataaaaat aaattttttt tttaaacaaa ttttaaatat taatttatta
    10141 ttaagaaaat tttttagata cccaactttt ataattatat tattattaat aatatattta
    10201 tttttaacat taattatatc aataaaaatt attaacttaa aatttggacc aatacgacaa
    10261 aaataatgaa atttttttta aaaaatataa taataaactt aatttataaa tttttaataa
    10321 atcttccaac tccaagaaac atttctacaa tatgaaattt tggatcaata ttaggacttt
    10381 gtttattaat tcaaattttt acaggtttat ttttaagaat acattattgt ccaaatacaa
    10441 atttagcatt taatagaatt attaatattt cacgtaatat taattatggt tgattaattc
    10501 gttcacttca tgcaaatgga gcttcatttt tttttatttg catttatatt catattagac
    10561 gaaatatata ttatgattca tttaaattaa aaataacatg aattattgga acaataattt
    10621 tattattatt aataataaca gctttcatag gttatattct tccatgagga caaatatcat
    10681 tttgaggtat tactgtaatt accaatttat tatcaacaat tccatattta ggaatttcaa
    10741 ttgtacaatg attatgagga ggattttcta ttaataatga cactttaata cgattttatt
    10801 catttcattt tattttaccg tttataattt taatatttat attaattcat ttaatatatt
    10861 tacatcaaac cggatcaaca aatccattaa gattaaatag aaatattgat aaattacctt
    10921 tttatccatt ttttttattt aaagatttat tcagaatatt aattatatta ataataatat
    10981 caatattatc attaattaac ccatatttat ttatagatcc agaaaatttc attcaaagaa
    11041 atccatttat aactccaatt catattcaac ctgaatgata ttttttattt gcttattcaa
    11101 ttcttcgatc aattccaaat aaattaggtg gagtaattgc tttaatttta tctattttta
    11161 ttttattctt tttacctttt ttaataaata aaaaaattat aggaaatcaa ttttatccat
    11221 ttaataaaat tttattatga atatttttat caatttttat tttattgacc tgatcaggag
    11281 ctcaacctgt tgaatatcca tttaaaaatt taagacaaat atttacctta atttatttcc
    11341 tatttttctt cttaattaga tttacatcaa aaatttgaga taaatatatt ttttaaagtt
    11401 aatgaacttg ataagtatat attttgaaaa tataaaatag aataataatt ctattaacta
    11461 cttacttaaa tttattaact tataaaataa aaattaatat ttttaaattc aaataaaata
    11521 ataaaaaatt taaagaaact gaaagaaatc tttttcatat taaatatata aatttatcat
    11581 aacgaaatcg aggaaatctt cctcgaactc aaattcatat aaaagataaa aataaaatta
    11641 aaaaaaatat atatgaatat aaatctccac ctaaaaaaaa aattgaaaat aatattctta
    11701 taaataaaat atttgaatat tcagatataa aaattaatgc aaatcctcct cttatatatt
    11761 caatattaaa accagaaact aattcagatt ctccttctac aaaatcaaat ggtgatcgat
    11821 ttgtttctgc taaaccagaa acaaataaaa ttattattaa aggaaaaaat aaaaatataa
    11881 atcataaata aaattgcaat tctataaaaa taattaattt taaacttaat aatataacta
    11941 aaaaagatat tataataata aataatctaa cttcataaga aatcatttga acaattgaac
    12001 gcactctacc taatatagaa taatttctat ttgaagatca tcctgctaat ataattctat
    12061 atactataaa tcttgaacaa cataaaatat ataaaattga atatctaaaa ttaaaaaaaa
    12121 aagaaaaaaa tggaataact atccatataa ttaaagcaat aaataaatta ataataggac
    12181 aaaaataata aattaaataa ttagacataa ttggattaat tatttcttta gtaaataatt
    12241 ttactccatc agaaaaaggt tgtataatac caattaaaaa aattatatta ggtcctttac
    12301 gaatttgaat ataacctaaa actttacgtt ctaatattgt taaaaaagct acacctataa
    12361 aaataaaaat aattaaaata attaatctta atattaatat aaataaatct tttcaaaaat
    12421 tattatttat aattatatat ctttaaattc taaatttaat acattaatct gccaaaataa
    12481 taaatatatt ctaaaaaaat aatttttata tatatcaaat cctttcgtac taaaatatat
    12541 ttttttataa aagatagaaa ccaacctaat tcacaccggt ttaaactcag atcatgtaag
    12601 attttaatag tcgaacagac taaattattt taacttctac attaaaaata aatcttaatc
    12661 caacatcgag gtcgcaaact tttttattaa taagagagtt cttattaata aacgctgtta
    12721 tccctaaggt aatttatcta ttaatctata ttatcagatc aaaaattcaa aaatttttgt
    12781 ttataaaatt taaaaattta ttaaatttta aaatttcccc aattaaataa tctctaaatt
    12841 aaatataaat aattatatat tatatgtaat attataaatt attaaactct atagggtctt
    12901 ctcgtctttt tattttattt aatttttttt tattaaatta aaatttccat aattttacaa
    12961 aaaatagtta ttttctcgtc aaatcattca tacaagcttt caataaaaaa actaattatt
    13021 ttgctacctt tgcacagtca aattactgcg gccatttaat taatcagtgg gcagataaga
    13081 ctttatattt ttattcataa agacatgttt ttaataaaca ggcgaaaaat aaaattgccg
    13141 aattctttat aaaaatttta tatttaaatt taattataaa tttaattata ctaatttaat
    13201 cataataatt tttaattcct tataaaataa attttttaga taaaaaattt taatatatat
    13261 ataaattatt tatttataaa gattaattat aacatattaa aaataaaaaa aaattctaat
    13321 tctataaaac tttaaataaa taaaaatttt aaaattttta attaaaagct tatcccttta
    13381 aatattccat tataataatt tttcctattt acttcttaaa aaaatattat aaaataaatt
    13441 aaatttattt ctctaaaaac taaatatatt ctaaaacgat taacatctca tttcaattta
    13501 tatattaaaa atatttataa aacaataaaa tttatatata aataactctt taaaatttga
    13561 gaaaattaaa actttaaaat aattttaatc aaccctaata cacaaggtac aataataaaa
    13621 atcttcttta attaaatttc aaatatttct atttctatac cataatctat aataaaaaat
    13681 attttttcat taaaatttaa taaacaataa attatttttc acataaaaaa aaataataca
    13741 ttaaatttaa attaaattaa aaattatatt tttaatgtaa ataaaaattt ttatattaaa
    13801 ttataattta tctagctaca ctttccagta caactactat gttacgactt atttcatttt
    13861 aaatgaaagc gacgggcaat atgtacatat tatatatctt tatcataaaa attttttttt
    13921 atcatattat aaaattttat aaaattacat ttaaatccaa ttttattata attttcattt
    13981 ataaatccaa taaaaaaatt aaatgtaacc catttttttt tatttataag ctacatcttg
    14041 atttgaattt tattataaat taattattga aaatactcct ttaaaattct caattacaac
    14101 gatatataaa cattaaaata aatacaatta atcgtggatt atcaattaca aaacaggttc
    14161 ctctaaaaag atataatacc gccaaatttt ttaaatttta agaacataac taatactcat
    14221 taatttctaa tttacattta aaataaaagg gtatctaatc ctaatttata caaaaattta
    14281 ataaaataaa attataaaat ttttaataat taaaatttca actaataatt attattttta
    14341 ttataactaa atttattatt actaatcaat taattactaa taatatttaa tgtttaaccg
    14401 caactgctgg cacaaaattt gttaatatta ttatatattt ctaaatcaat aattatatta
    14461 aatttaaatt tcaaaattac aactaattta tttaaaaaaa attatatatt tatatatata
    14521 aactaataat taaaacttaa attaaatttt ttaatttaaa ttaattaaat aatattatat
    14581 aataaaaccc ataaatataa atataaacaa tttttcttaa aattttttga ccattataaa
    14641 ataaaaatta taatcaaaaa atcaaggtta atttttttaa aattttttga cctttataaa
    14701 ataaaaatta taatcaaaaa tcaagcttaa ttttaaaatt ttttgaccgt tataaaataa
    14761 aaattataac caaaaaatca agattaattt
//
