# Supplementary material for: The complete mitochondrial genome and description of a new cryptic Brazilian species of Metopiellus Raffray (Coleoptera: Staphylinidae: Pselaphinae)
Source: PeerJ. 2023 Jul 27;11:e15697. doi: 10.7717/peerj.15697 (PMC10387231; doi:10.7717/peerj.15697)
Supplement: Data S2 [file peerj-11-15697-s005.xlsx]

## Sheet: Plan1
	Holotype	Paratype	Paratype	Paratype	Paratype	Paratype	Paratype	Paratype	Paratype
Structure	CEMT-00120424	ISLA-103823	ISLA-103824	MPEG-01051329	MPEG-01051330	CEMT-00120425	CEMT-00120426	CEMT-00120427	MPEG-01051331
body length (BL)	2.68	2.45	2.55	3.07	2.57	2.54	2.41	2.47	2.21
body width (BW)	0.80	0.83	0.81	0.92	0.75	0.85	0.83	0.83	0.83
elytral length (EL)	0.74	0.75	0.71	0.77	0.60	0.74	0.72	0.65	0.83
elytral width (EW)	0.80	0.83	0.81	0.92	0.75	0.85	0.83	0.83	0.83
head length (HL)	0.44	0.56	0.58	0.53	0.52	0.55	0.57	0.55	0.53
head width (HW)	0.44	0.44	0.45	0.50	0.43	0.47	0.45	0.43	0.44
neck width (NW)	0.19	0.17	0.18	0.20	0.19	0.20	0.18	0.19	0.20
pronotum length (PL)	0.45	0.47	0.42	0.45	0.41	0.47	0.45	0.44	0.43
pronotum width (PW)	0.52	0.51	0.52	0.54	0.49	0.53	0.50	0.51	0.52
scape length	0.92	0.82	0.71	0.82	0.80	0.84	0.77	0.76	0.75
scape width	0.09	0.10	0.09	0.09	0.08	0.09	0.09	0.09	0.09
pedicel length	0.39	0.42	0.36	0.41	0.32	0.42	0.35	0.38	0.37
pedicel width	0.08	0.07	0.06	0.07	0.07	0.07	0.07	0.07	0.07
antennomere 3, length	0.06	0.04	0.04	0.05	0.04	0.04	0.04	0.05	0.04
antennomere 3, width	0.06	0.06	0.06	0.06	0.06	0.06	0.06	0.05	0.06
antennomere 4, length	0.05	0.04	0.05	0.05	0.04	0.05	0.05	0.04	0.05
antennomere 4, width	0.06	0.06	0.06	0.06	0.06	0.06	0.06	0.05	0.05
antennomere 5, length	0.07	0.07	0.06	0.08	0.06	0.07	0.06	0.06	0.07
antennomere 5, width	0.06	0.06	0.06	0.06	0.06	0.06	0.06	0.06	0.06
antennomere 6, length	0.06	0.04	0.05	0.05	0.04	0.05	0.05	0.04	0.05
antennomere 6, width	0.06	0.06	0.06	0.06	0.06	0.06	0.06	0.06	0.05
antennomere 7, length	0.06	0.05	0.04	0.05	0.05	0.05	0.04	0.05	0.06
antennomere 7, width	0.08	0.07	0.07	0.07	0.07	0.07	0.07	0.07	0.06
antennomere 8, length	0.03	0.03	0.03	0.04	0.03	0.03	0.03	0.03	0.03
antennomere 8, width	0.06	0.06	0.06	0.06	0.06	0.06	0.06	0.06	0.06
antennomere 9, length	0.06	0.06	0.05	0.05	0.06	0.06	0.05	0.05	0.05
antennomere 9, width	0.10	0.10	0.09	0.06	0.10	0.10	0.10	0.09	0.09
antennomere 10, length	0.06	0.05	0.05	0.06	0.05	0.05	0.05	0.05	0.05
antennomere 10, width	0.12	0.11	0.10	0.10	0.11	0.11	0.11	0.11	0.11
antennomere 11, length	0.15	0.15	0.15	0.16	0.14	0.11	0.14	0.13	0.15
antennomere 11, width	0.14	0.12	0.12	0.12	0.13	0.13	0.13	0.12	0.12
