# Supplementary material for: The complete mitochondrial genome and description of a new cryptic Brazilian species of Metopiellus Raffray (Coleoptera: Staphylinidae: Pselaphinae)
Source: PeerJ. 2023 Jul 27;11:e15697. doi: 10.7717/peerj.15697 (PMC10387231; doi:10.7717/peerj.15697)
Supplement: Data S4 [file peerj-11-15697-s007.txt]

RAxML was called with the following arguments:
-T 6 -f a -x 25441 -p 25441 -N 1000 -m PROTGAMMAGTR -O -n Metopiellus_tree.tre -s "Metopiellus_align.fasta" 
